# Supplementary material for: Fragmentation Resilience Energy Mass Spectrometry (FREMS): Methods Validation and Compound Differentiation
Source: Molecules. 2026 Jan 20;31(2):370. doi: 10.3390/molecules31020370 (PMC12844248; doi:10.3390/molecules31020370)
Supplement: Supplementary file 1 [file molecules-31-00370-s001.zip]

Archive with 1 entries (1 files):
- molecules-4004014-supplementary.pdf
